# Supplementary material for: Family Health among Families with Primary School Children during the COVID Pandemic in Thailand, 2022
Source: Int J Environ Res Public Health. 2022 Nov 15;19(22):15001. doi: 10.3390/ijerph192215001 (PMC9690226; doi:10.3390/ijerph192215001)
Supplement: Supplementary file 1 [file ijerph-19-15001-s001.zip]

Archive with 1 entries (1 files):
- ijerph-2004804-supplementary.pdf
